# Supplementary material for: A domain knowledge-based interpretable deep learning system for improving clinical breast ultrasound diagnosis
Source: Commun Med (Lond). 2024 May 17;4:90. doi: 10.1038/s43856-024-00518-7 (PMC11101659; doi:10.1038/s43856-024-00518-7)
Supplement: Supplementary file 3 — Supplementary Data 1 [file 43856_2024_518_MOESM3_ESM.xlsx]

## Sheet: Sheet1
		B/M		BI-RADS 4a+		BI-RADS 4b+		BI-RADS 4c+
		solo	AI assisted	solo	AI assisted	solo	AI assisted	solo	AI assisted
R1	sensitivity	0.82	0.83	1	1	0.7	0.75	0.47	0.42
	specificity	0.87	0.85	0.47	0.43	0.9	0.92	0.98	0.98
R2	sensitivity	0.93	0.95	0.98	0.97	0.93	0.95	0.68	0.75
	specificity	0.48	0.6	0.3	0.47	0.62	0.7	0.78	0.82
R3	sensitivity	0.78	0.92	0.9	0.93	0.53	0.83	0.12	0.32
	specificity	0.72	0.7	0.58	0.63	0.9	0.88	0.98	0.95
R4	sensitivity	0.95	0.85	1	1	0.9	0.85	0.43	0.68
	specificity	0.63	0.8	0.12	0.17	0.65	0.8	0.97	0.92
R5	sensitivity	0.73	0.78	0.97	0.95	0.75	0.78	0.28	0.3
	specificity	0.97	0.92	0.63	0.67	0.88	0.92	1	1
R6	sensitivity	0.97	0.95	0.97	0.95	0.93	0.95	0.68	0.77
	specificity	0.43	0.57	0.43	0.57	0.65	0.73	0.8	0.83
R7	sensitivity	0.62	0.78	1	1	0.75	0.85	0.33	0.43
	specificity	0.85	0.83	0.28	0.28	0.72	0.75	0.95	0.97
R8	sensitivity	0.48	0.7	0.72	0.78	0.2	0.45	0.05	0.08
	specificity	0.78	0.82	0.63	0.68	0.95	0.93	1	1
R9	sensitivity	0.27	0.35	0.73	0.87	0.33	0.4	0.13	0.15
	specificity	1	0.97	0.6	0.57	0.95	0.95	1	1
