# Supplementary material for: A domain knowledge-based interpretable deep learning system for improving clinical breast ultrasound diagnosis
Source: Commun Med (Lond). 2024 May 17;4:90. doi: 10.1038/s43856-024-00518-7 (PMC11101659; doi:10.1038/s43856-024-00518-7)
Supplement: Supplementary file 4 — Supplementary Data 2 [file 43856_2024_518_MOESM4_ESM.xlsx]

## Sheet: R1
	solo		with AI predicted probability only		with AI predicted probability and explainable features
num	BI-RADS	B/M	BI-RADS	B/M	BI-RADS	B/M	Q1	Q2	Q3
0	5	M	5	M	5	M	yes	no	no
1	4c	M	4b	M	4b	M	yes	yes	no
2	4a	B	4a	B	4a	B	yes	yes	yes
3	4c	M	4a	M	4b	M	yes	yes	no
4	4c	M	4c	M	4c	M	yes	yes	yes
5	4c	M	4c	M	4c	M	yes	yes	yes
6	4c	M	4c	M	4c	M	yes	yes	yes
7	4b	M	4b	M	4b	M	yes	yes	yes
8	4a	M	4a	M	4a	M	yes	yes	yes
9	3	B	3	B	3	B	yes	yes	yes
10	4c	M	4a	M	4b	M	yes	yes	no
11	3	B	3	B	3	B	yes	yes	yes
12	4a	B	4a	B	4a	M	yes	yes	no
13	4c	M	4b	M	4c	M	yes	yes	yes
14	4c	M	4c	M	4c	M	yes	yes	yes
15	4a	B	4a	B	4a	M	yes	yes	yes
16	4a	B	4a	B	4a	B	yes	yes	yes
17	3	B	3	B	3	B	yes	yes	yes
18	4a	M	4a	M	4b	M	yes	yes	yes
19	3	B	3	B	3	B	yes	yes	yes
20	3	B	4a	B	3	B	yes	yes	yes
21	4c	M	4c	M	4c	M	yes	yes	yes
22	4c	M	4c	M	4c	M	yes	yes	yes
23	4b	M	4b	M	4b	M	yes	yes	yes
24	3	B	3	B	4a	B	yes	yes	no
25	4c	M	4c	M	4c	M	yes	yes	yes
26	4a	B	4a	B	4a	B	yes	yes	no
27	5	M	5	M	5	M	no	no	no
28	4a	B	4a	B	4a	B	yes	yes	yes
29	4a	B	4a	B	4a	M	yes	yes	yes
30	4c	M	4c	M	4c	M	no	no	no
31	3	B	3	B	3	B	yes	yes	yes
32	4a	B	4a	B	4a	B	yes	yes	yes
33	4a	B	4a	B	4a	M	yes	yes	yes
34	4c	M	4c	M	4c	M	yes	no	no
35	3	B	3	B	3	B	yes	yes	yes
36	4b	M	4b	M	4b	M	yes	yes	yes
37	4b	M	4b	M	4b	M	yes	yes	yes
38	4b	B	4b	B	4a	B	yes	yes	yes
39	4a	B	4a	B	4a	B	yes	yes	yes
40	4a	M	4a	M	4a	B	yes	yes	yes
41	3	B	3	B	3	B	yes	yes	yes
42	3	B	3	B	3	B	yes	yes	yes
43	4a	B	4a	B	4a	B	yes	yes	yes
44	4c	M	4c	M	4c	M	yes	yes	yes
45	3	B	4a	B	4a	B	yes	yes	yes
46	4a	B	4a	B	4a	B	yes	yes	yes
47	4b	M	4b	M	4b	M	yes	no	no
48	4a	B	4a	B	4a	B	yes	yes	yes
49	3	B	3	B	3	B	yes	yes	yes
50	4c	M	4c	M	4c	M	yes	no	no
51	3	B	3	B	3	B	yes	yes	yes
52	4b	M	4b	M	4b	M	yes	no	no
53	3	B	3	B	3	B	yes	yes	yes
54	4a	B	4a	B	4a	B	yes	yes	yes
55	4a	B	4a	B	4a	B	yes	yes	yes
56	3	B	3	B	3	B	yes	yes	yes
57	3	B	3	B	3	B	yes	yes	yes
58	4a	B	4a	B	4a	B	yes	yes	yes
59	4a	B	4a	B	4a	B	yes	yes	yes
60	3	B	3	B	3	B	yes	yes	yes
61	4a	B	4a	B	4a	B	yes	yes	yes
62	3	B	3	B	3	B	yes	yes	yes
63	4a	M	4b	M	4a	M	yes	yes	no
64	3	B	3	B	3	B	yes	yes	yes
65	4b	M	4b	M	4b	M	yes	no	no
66	4a	B	4a	B	4a	B	yes	no	no
67	4a	B	4a	B	4a	B	yes	yes	yes
68	4a	B	4a	B	4a	B	yes	yes	yes
69	3	B	3	B	3	B	yes	yes	yes
70	3	B	3	B	3	B	yes	yes	yes
71	4a	B	4a	B	4a	B	yes	yes	yes
72	4b	M	4b	M	4b	M	yes	yes	yes
73	4a	M	4b	M	4b	M	yes	yes	yes
74	4b	M	4b	M	4b	M	yes	yes	yes
75	4a	B	4a	B	4a	B	yes	yes	yes
76	3	B	3	B	3	B	yes	yes	yes
77	3	B	3	B	3	B	yes	yes	yes
78	4c	M	4c	M	4c	M	yes	yes	yes
79	3	B	3	B	3	B	yes	yes	yes
80	3	B	3	B	3	B	yes	yes	yes
81	4a	M	4a	M	4a	B	yes	yes	yes
82	5	M	5	M	5	M	yes	no	no
83	4b	M	4b	M	4b	M	yes	yes	yes
84	5	M	5	M	5	M	yes	yes	yes
85	4b	M	4b	M	4a	M	yes	no	no
86	4b	M	4b	M	4b	M	yes	yes	yes
87	4b	M	4b	M	4b	M	yes	yes	yes
88	4a	M	4a	M	4a	M	yes	no	no
89	4c	M	4c	M	4c	M	yes	yes	yes
90	5	M	5	M	5	M	yes	yes	no
91	4b	M	4b	M	4b	M	yes	yes	yes
92	4a	B	4a	B	4a	B	yes	yes	no
93	3	B	3	B	3	B	yes	yes	yes
94	4a	B	4a	B	4a	B	yes	yes	yes
95	4c	M	4c	M	4c	M	yes	yes	yes
96	4c	M	4c	M	4c	M	yes	yes	yes
97	4a	B	4a	B	4a	B	yes	no	no
98	4c	M	4c	M	4c	M	yes	yes	yes
99	4c	M	4c	M	4c	M	yes	yes	yes
100	4a	M	4a	M	4a	M	yes	yes	no
101	4b	M	4b	M	4b	M	yes	yes	yes
102	4a	M	4a	M	4b	M	yes	yes	yes
103	4b	M	4b	M	4b	M	yes	yes	yes
104	4a	B	4a	B	4a	B	yes	yes	yes
105	4c	M	4c	M	4c	M	yes	yes	yes
106	4c	M	4c	M	4c	M	yes	yes	yes
107	4c	M	4c	M	4c	M	yes	yes	yes
108	4a	B	4a	B	4a	B	yes	yes	yes
109	3	B	3	B	3	B	yes	yes	yes
110	4b	M	4a	M	4b	M	yes	no	no
111	4a	B	4a	B	4a	B	yes	yes	yes
112	4a	B	4a	B	4a	B	yes	yes	yes
113	4b	M	4b	M	4b	M	yes	yes	yes
114	4a	B	4a	B	4a	B	yes	yes	yes
115	4a	B	4a	B	4a	B	yes	yes	yes
116	4a	B	4a	B	4a	B	yes	yes	yes
117	4a	M	4a	M	4b	M	yes	yes	yes
118	4a	B	4a	B	4a	B	yes	yes	yes
119	3	B	3	B	3	B	yes	yes	yes

## Sheet: R2
	solo		with AI predicted probability only		with AI predicted probability and explainable features
num	BI-RADS	B/M	BI-RADS	B/M	BI-RADS	B/M	Q1	Q2	Q3
0	4c	M	4c	M	4c	M	no	yes	no
1	4b	M	4c	M	4c	M	yes	yes	no
2	3	B	3	B	3	B	no	yes	no
3	4b	M	4b	M	4b	M	yes	yes	no
4	4b	M	4c	M	4c	M	yes	yes	yes
5	4c	M	4c	M	4c	M	yes	yes	yes
6	4c	M	4c	M	4c	M	yes	yes	yes
7	4b	M	4b	M	4b	M	yes	yes	yes
8	3	B	3	B	3	B	no	yes	no
9	4a	B	3	B	3	B	yes	yes	yes
10	4c	M	4b	M	4c	M	no	yes	no
11	4a	B	3	B	3	B	yes	yes	no
12	4c	M	5	M	5	M	yes	yes	yes
13	4b	M	4b	M	4b	M	yes	yes	yes
14	4b	M	4b	M	4b	M	yes	yes	yes
15	5	M	5	M	5	M	yes	yes	yes
16	4b	M	4b	M	4b	M	yes	no	no
17	3	B	4a	B	3	B	yes	yes	no
18	4b	M	4c	M	4c	M	yes	yes	yes
19	4b	M	4a	B	4a	B	no	yes	no
20	3	B	3	B	3	B	yes	yes	yes
21	4b	M	4c	M	4c	M	yes	yes	yes
22	4b	M	4b	M	4b	M	no	yes	no
23	4a	B	4b	M	4b	M	yes	yes	yes
24	4a	M	4b	M	4b	M	yes	yes	no
25	5	M	5	M	5	M	yes	yes	yes
26	4b	M	4c	M	4c	M	yes	yes	yes
27	4c	M	4c	M	4c	M	no	yes	no
28	3	B	3	B	3	B	yes	yes	yes
29	4c	M	5	M	5	M	yes	yes	yes
30	4a	M	4b	B	4b	B	no	yes	no
31	3	B	4a	B	4a	B	yes	yes	yes
32	4c	M	4c	M	4c	M	no	yes	no
33	4c	M	5	M	5	M	yes	yes	yes
34	5	M	5	M	5	M	no	yes	no
35	3	B	3	B	3	B	yes	yes	yes
36	4b	M	4b	M	4b	M	no	no	no
37	5	M	5	M	5	M	yes	yes	yes
38	4a	B	3	B	3	B	yes	no	yes
39	3	B	3	B	3	B	yes	yes	yes
40	4c	M	4a	B	4a	B	yes	yes	yes
41	3	B	3	B	3	B	no	yes	no
42	4a	M	4b	M	4a	M	yes	yes	no
43	3	B	3	B	3	B	yes	yes	yes
44	4c	M	4b	M	4b	M	yes	yes	yes
45	4c	M	4c	M	4c	M	no	yes	no
46	3	B	3	B	3	B	no	no	no
47	5	M	5	M	5	M	no	yes	no
48	3	B	3	B	3	B	yes	yes	yes
49	4a	B	4a	B	4a	B	yes	yes	yes
50	5	M	5	M	5	M	no	yes	no
51	4a	B	3	B	3	B	yes	yes	no
52	4c	M	4c	M	4c	M	yes	yes	yes
53	5	M	4a	B	3	B	yes	yes	yes
54	4a	B	4a	B	4a	B	yes	no	yes
55	4a	M	4a	B	4b	M	no	yes	yes
56	3	B	3	B	3	B	yes	yes	yes
57	4b	M	4a	B	4a	B	no	yes	no
58	4a	M	4a	B	4a	B	yes	yes	no
59	4c	M	4b	M	4b	M	yes	yes	yes
60	4a	B	3	B	3	B	yes	yes	yes
61	4c	M	5	M	5	M	no	no	no
62	3	B	3	B	3	B	no	yes	yes
63	4c	M	4c	M	4c	M	no	yes	no
64	4a	M	3	B	3	B	yes	yes	yes
65	4c	M	4c	M	4c	M	no	no	no
66	4b	M	4b	M	4b	M	yes	yes	yes
67	3	B	4a	B	4a	B	no	yes	yes
68	4b	M	4b	M	4b	M	yes	yes	yes
69	4a	M	4b	M	4b	M	no	yes	no
70	3	B	3	B	3	B	yes	yes	yes
71	4b	B	3	B	3	B	yes	yes	yes
72	4c	M	5	M	5	M	yes	yes	yes
73	4c	M	5	M	5	M	yes	yes	no
74	5	M	5	M	5	M	yes	yes	yes
75	4c	M	4a	M	4a	M	no	yes	no
76	3	B	3	B	3	B	yes	yes	yes
77	4a	B	3	B	3	B	yes	yes	yes
78	5	M	4c	M	4c	M	yes	yes	yes
79	4a	M	4a	M	4a	M	no	yes	no
80	4b	M	3	B	3	B	yes	yes	yes
81	4c	M	4c	M	4c	M	no	yes	no
82	5	M	5	M	5	M	no	yes	no
83	4b	M	4b	M	4c	M	yes	yes	yes
84	5	M	5	M	5	M	yes	yes	yes
85	4c	M	4c	M	4c	M	no	yes	no
86	4c	M	4c	M	4c	M	yes	yes	yes
87	4c	M	4c	M	4c	M	yes	yes	yes
88	4a	B	3	B	3	B	yes	yes	yes
89	5	M	5	M	5	M	yes	yes	yes
90	4c	M	4c	M	4c	M	no	yes	no
91	5	M	4c	M	5	M	yes	yes	yes
92	5	M	4c	M	4c	M	yes	yes	yes
93	4b	M	4a	M	4a	M	yes	yes	no
94	4a	M	4a	B	4a	B	yes	yes	no
95	5	M	5	M	5	M	yes	yes	yes
96	5	M	5	M	5	M	yes	yes	yes
97	4b	M	4b	M	4b	M	yes	yes	yes
98	4c	M	5	M	5	M	yes	yes	yes
99	5	M	5	M	5	M	yes	yes	yes
100	5	M	5	M	5	M	yes	yes	yes
101	5	M	4c	M	4c	M	yes	yes	yes
102	4c	M	4c	M	4c	M	yes	yes	yes
103	5	M	5	M	5	M	yes	yes	yes
104	4b	M	4a	M	4a	M	no	yes	no
105	4c	M	5	M	5	M	yes	yes	yes
106	4c	M	4c	M	5	M	yes	yes	yes
107	5	M	5	M	5	M	no	yes	no
108	4a	M	4a	M	4a	M	yes	yes	no
109	4b	M	4b	M	4b	M	yes	yes	yes
110	4b	M	4c	M	4c	M	yes	yes	yes
111	4a	B	3	B	3	B	yes	yes	yes
112	4b	B	4b	M	4c	M	no	yes	no
113	5	M	5	M	5	M	yes	yes	yes
114	3	B	3	B	3	B	yes	yes	yes
115	4c	M	5	M	5	M	no	yes	no
116	4a	B	3	B	3	B	yes	yes	yes
117	4c	M	4c	M	4c	M	yes	yes	yes
118	4c	M	4b	M	4b	M	no	no	no
119	3	B	3	B	3	B	yes	yes	yes

## Sheet: R3
	solo		with AI predicted probability only		with AI predicted probability and explainable features
num	BI-RADS	B/M	BI-RADS	B/M	BI-RADS	B/M	Q1	Q2	Q3
0	4b	M	4b	M	4b	M	yes	yes	yes
1	4b	M	4c	M	4b	M	no	yes	no
2	3	B	3	B	3	B	yes	yes	yes
3	4c	M	4c	B	4b	M	no	yes	no
4	4b	M	4b	M	4b	M	yes	yes	yes
5	4b	M	4b	M	4b	M	yes	no	yes
6	4b	M	4c	M	4b	M	yes	yes	yes
7	4a	M	4b	M	4a	M	yes	yes	yes
8	3	B	4a	B	3	B	yes	yes	yes
9	3	B	3	B	3	B	yes	yes	yes
10	4b	M	4b	B	4b	M	no	yes	no
11	3	B	3	B	3	B	yes	yes	yes
12	4a	M	4c	M	4c	M	yes	yes	yes
13	4a	B	4b	M	4c	M	yes	yes	yes
14	4a	M	4b	M	4b	M	yes	yes	yes
15	4c	M	4b	M	4c	M	yes	yes	yes
16	4a	B	4a	B	4a	B	yes	no	no
17	3	B	3	B	3	B	yes	yes	yes
18	4a	M	4b	M	4b	M	yes	yes	yes
19	3	B	3	B	3	B	yes	yes	yes
20	3	B	4a	B	3	B	yes	yes	yes
21	3	B	4a	M	4b	M	yes	yes	yes
22	3	B	4b	M	4b	M	yes	yes	yes
23	4a	B	4b	M	4b	M	yes	yes	yes
24	4a	M	4a	B	4a	M	yes	no	no
25	4c	M	4c	M	4c	M	yes	yes	yes
26	4a	M	4a	M	4b	M	yes	yes	yes
27	4c	M	4c	M	4c	M	no	yes	no
28	3	B	4a	B	3	B	yes	yes	yes
29	4b	M	4c	M	4c	M	yes	yes	yes
30	4a	M	4b	M	4a	M	no	yes	no
31	3	B	4a	B	3	B	yes	yes	yes
32	4a	B	4a	B	3	B	yes	yes	yes
33	4a	B	4a	M	4c	M	yes	yes	yes
34	4b	M	4b	M	4b	M	no	yes	no
35	3	B	3	B	3	B	yes	yes	yes
36	3	B	4a	B	4b	M	yes	yes	yes
37	4b	M	4b	M	4b	M	yes	yes	yes
38	3	B	3	B	3	B	yes	yes	yes
39	3	B	4a	B	3	B	yes	yes	yes
40	3	B	3	B	3	B	yes	yes	yes
41	3	B	3	B	3	B	yes	yes	yes
42	3	B	3	B	3	B	yes	yes	yes
43	3	B	4b	M	3	B	yes	yes	yes
44	4a	M	4b	M	4c	M	yes	yes	yes
45	3	B	4b	B	3	B	yes	yes	yes
46	3	B	4b	B	3	B	yes	yes	yes
47	4b	M	4b	M	4b	M	no	yes	no
48	4a	M	4a	M	4a	M	no	yes	no
49	3	B	3	B	3	B	yes	yes	yes
50	4c	M	4c	M	4c	M	no	yes	no
51	3	B	3	B	3	B	yes	yes	yes
52	4a	B	4a	M	4a	M	yes	yes	yes
53	4a	B	4a	B	4a	B	no	yes	no
54	4a	B	4a	B	3	B	yes	yes	yes
55	4a	M	4a	B	4a	M	no	yes	no
56	3	B	3	B	3	B	yes	yes	yes
57	4a	B	3	B	3	B	yes	yes	yes
58	4a	M	4a	B	4a	M	no	yes	no
59	4a	M	4b	B	4b	M	no	no	no
60	3	B	3	B	3	B	yes	yes	yes
61	4a	M	4a	B	4a	M	no	yes	no
62	3	B	3	B	3	B	yes	yes	yes
63	4b	M	4a	B	4b	M	no	yes	no
64	3	B	3	B	3	B	yes	yes	yes
65	4c	M	4c	M	4c	M	no	yes	no
66	4a	B	4a	M	4b	M	yes	yes	yes
67	3	B	4a	B	3	B	yes	yes	yes
68	4a	M	4a	B	4a	M	no	yes	no
69	4a	B	4a	B	3	B	yes	yes	yes
70	3	B	3	B	3	B	yes	yes	yes
71	3	B	4a	B	3	B	yes	yes	yes
72	4b	M	4c	M	4c	M	yes	yes	yes
73	4a	B	4c	M	4b	M	yes	yes	yes
74	4a	M	4b	M	4b	M	yes	yes	yes
75	3	B	4b	M	3	B	yes	yes	yes
76	3	B	4a	B	3	B	yes	yes	yes
77	3	B	4a	B	3	B	yes	yes	yes
78	4a	M	4c	M	4b	M	yes	yes	yes
79	3	B	4a	B	3	B	yes	yes	yes
80	3	B	4a	B	3	B	yes	yes	yes
81	4a	M	4a	B	4a	M	no	yes	no
82	4b	M	4c	M	4b	M	no	yes	no
83	4a	M	4b	M	4b	M	yes	yes	yes
84	4c	M	4c	M	4c	M	yes	yes	yes
85	4b	M	4b	B	4b	M	no	yes	no
86	4b	M	4b	M	4b	M	yes	yes	yes
87	4b	M	4b	M	4c	M	yes	yes	yes
88	3	B	4a	B	3	B	yes	yes	yes
89	4b	M	4c	M	4c	M	yes	yes	no
90	4b	M	4b	M	4b	M	no	yes	no
91	4b	M	4b	M	4c	M	yes	yes	yes
92	4a	M	4b	M	4b	M	yes	yes	yes
93	4a	M	4a	B	4a	M	no	yes	no
94	4a	M	4b	B	4a	M	no	yes	no
95	4c	M	4c	M	4c	M	yes	yes	yes
96	4b	M	4c	M	4c	M	yes	yes	yes
97	4a	B	4a	B	4a	B	yes	yes	yes
98	4b	M	4b	M	4c	M	yes	yes	yes
99	4b	M	4c	M	4c	M	yes	yes	yes
100	4b	M	4b	M	4c	M	yes	yes	no
101	4b	M	4b	M	4c	M	yes	yes	yes
102	4b	M	4a	M	4b	M	yes	yes	yes
103	4b	M	4b	M	4b	M	yes	yes	yes
104	4a	M	4a	B	4a	M	no	yes	no
105	4b	M	4c	M	4b	M	yes	yes	yes
106	4b	M	4c	M	4b	M	yes	yes	yes
107	4b	M	4c	M	4b	M	yes	yes	yes
108	4a	B	4b	B	4a	B	yes	yes	yes
109	3	B	3	B	3	B	yes	yes	yes
110	4a	M	4a	B	4a	M	no	yes	no
111	3	B	4a	B	3	B	yes	yes	yes
112	4a	M	4a	B	4a	M	no	yes	no
113	4b	M	4b	M	4c	M	yes	yes	yes
114	3	B	4a	B	3	B	yes	yes	yes
115	4a	M	4a	B	4a	M	no	yes	no
116	3	B	4a	B	3	B	yes	yes	yes
117	4a	M	4b	M	4b	M	yes	yes	yes
118	4a	B	4a	B	4a	B	yes	yes	yes
119	3	B	4a	B	3	B	yes	yes	yes

## Sheet: R4
	solo		with AI predicted probability only		with AI predicted probability and explainable features
num	BI-RADS	B/M	BI-RADS	B/M	BI-RADS	B/M	Q1	Q2	Q3
0	4b	M	4b	M	4b	M	yes	no	no
1	4b	M	4b	M	4b	M	yes	yes	no
2	3	B	4a	M	4a	B	yes	yes	yes
3	4a	M	4a	M	4a	B	yes	yes	no
4	4b	M	4b	M	4c	M	yes	yes	yes
5	4b	M	4b	M	4c	M	yes	yes	no
6	4b	M	4b	M	4c	M	yes	yes	yes
7	4c	M	4c	M	5	M	yes	yes	yes
8	4a	B	4a	B	4b	M	yes	yes	yes
9	3	B	3	B	3	B	yes	yes	no
10	4b	M	4b	M	4b	M	no	no	no
11	3	B	3	B	3	B	yes	yes	yes
12	4c	M	4c	M	5	M	yes	yes	yes
13	4b	M	4b	M	4c	M	yes	yes	yes
14	4c	M	4c	M	4c	M	yes	yes	yes
15	4b	M	4b	M	5	M	yes	yes	yes
16	4b	M	4b	M	4a	B	yes	no	no
17	4a	B	4a	B	4a	B	yes	yes	yes
18	4a	M	4a	M	4c	M	yes	yes	yes
19	4a	M	4a	M	3	B	yes	yes	yes
20	4a	B	4a	B	4b	M	yes	yes	yes
21	4c	M	4c	M	5	M	yes	yes	yes
22	4c	M	4c	M	4c	M	yes	no	no
23	4b	M	4b	M	5	M	yes	yes	yes
24	4a	M	3	B	4b	M	yes	no	yes
25	4c	M	4c	M	5	M	yes	yes	yes
26	4b	M	4b	M	5	M	yes	yes	yes
27	4b	M	4b	M	4b	M	no	yes	no
28	4a	B	4a	B	4a	B	yes	yes	yes
29	4b	M	4b	M	4c	M	yes	yes	yes
30	4c	M	4c	M	4b	M	no	yes	no
31	4a	B	4a	B	3	B	yes	no	yes
32	4b	M	4b	M	4a	B	yes	no	no
33	4c	M	4c	M	4c	M	yes	yes	yes
34	4b	M	4b	M	4b	M	yes	yes	no
35	3	B	3	B	3	B	yes	yes	yes
36	4b	M	4b	M	4c	M	yes	yes	yes
37	4b	M	4b	M	4c	M	yes	yes	yes
38	4b	M	4b	M	4a	B	yes	yes	yes
39	4a	B	4a	B	4a	B	yes	yes	yes
40	4a	M	4a	M	4a	B	yes	no	no
41	4a	B	4a	B	3	B	yes	yes	yes
42	3	B	3	B	3	B	yes	yes	yes
43	4a	B	4a	B	4a	B	yes	yes	yes
44	4b	M	4b	M	4c	M	yes	yes	yes
45	4b	M	4b	M	4b	M	yes	no	no
46	4a	B	4a	B	4a	B	yes	yes	yes
47	4c	M	4c	M	4c	M	no	yes	no
48	4a	B	3	B	4a	B	yes	yes	no
49	4a	B	4a	B	3	B	yes	yes	yes
50	4c	M	4c	M	4b	M	yes	yes	yes
51	4a	B	3	B	4a	B	yes	yes	no
52	4b	M	4b	M	4b	M	yes	yes	no
53	4a	B	4a	B	4a	B	yes	yes	yes
54	4b	M	4b	M	4a	B	yes	yes	yes
55	4b	M	4b	M	4a	B	yes	yes	yes
56	4a	B	4a	B	4a	B	yes	yes	no
57	4a	B	4a	B	4a	B	yes	yes	yes
58	4a	B	3	B	4a	B	yes	yes	yes
59	4b	M	4b	M	4a	B	yes	no	no
60	4a	B	4a	B	4a	B	yes	yes	yes
61	4b	M	4b	M	4a	B	yes	yes	no
62	3	B	3	B	3	B	yes	yes	no
63	4c	M	4c	M	4b	M	no	yes	no
64	4a	B	4a	B	4a	B	yes	yes	yes
65	4c	M	4c	M	4b	M	no	yes	no
66	4b	M	4b	M	4c	M	yes	yes	yes
67	4b	M	4b	M	4a	B	yes	yes	yes
68	4a	B	4a	B	4a	B	yes	yes	yes
69	4a	B	4a	B	4a	B	yes	yes	yes
70	3	B	3	B	3	B	yes	yes	yes
71	4a	B	3	B	4a	B	yes	yes	yes
72	4c	M	4c	M	4c	M	yes	yes	yes
73	5	M	5	M	5	M	yes	yes	yes
74	4c	M	4c	M	5	M	yes	yes	yes
75	4b	M	4b	M	4a	B	yes	yes	yes
76	4a	B	4a	B	4a	B	yes	yes	no
77	4a	B	3	B	4a	B	yes	yes	yes
78	4c	M	4c	M	4c	M	yes	yes	yes
79	4a	B	4a	B	4a	B	yes	yes	yes
80	4a	B	3	B	4a	B	yes	no	no
81	4b	M	4b	M	4a	B	yes	yes	no
82	4c	M	4c	M	4c	M	no	yes	no
83	4b	M	4b	M	4c	M	yes	yes	yes
84	4c	M	4c	M	4c	M	yes	yes	yes
85	4b	M	4b	M	4a	B	yes	no	yes
86	4b	M	4b	M	4c	M	yes	yes	yes
87	4c	M	4c	M	4c	M	yes	yes	yes
88	4b	M	4b	M	4a	B	yes	yes	yes
89	4b	M	4b	M	4c	M	yes	no	no
90	4c	M	4c	M	4b	M	yes	yes	yes
91	4c	M	4c	M	4c	M	yes	yes	yes
92	4c	M	4c	M	4c	M	yes	yes	yes
93	4a	B	4a	B	4a	B	yes	yes	no
94	4b	M	4b	M	4a	B	yes	yes	yes
95	4c	M	4c	M	4c	M	yes	yes	yes
96	4c	M	4c	M	5	M	yes	yes	yes
97	4a	B	4a	B	4a	B	yes	yes	yes
98	4c	M	4c	M	4c	M	yes	yes	yes
99	4c	M	4c	M	4c	M	yes	yes	yes
100	4b	M	4b	M	4c	M	yes	yes	no
101	4c	M	4c	M	4c	M	yes	yes	yes
102	4b	M	4b	M	4c	M	yes	yes	yes
103	4b	M	4b	M	4c	M	yes	yes	yes
104	4b	M	4b	M	4a	B	yes	yes	no
105	4b	M	4b	M	4c	M	yes	yes	yes
106	4b	M	4b	M	4c	M	yes	no	yes
107	4c	M	4c	M	5	M	yes	yes	yes
108	4b	B	4b	B	4a	B	yes	yes	yes
109	4a	B	4a	B	4a	B	yes	no	no
110	4b	M	4b	M	4b	M	no	no	no
111	4a	B	4a	B	4a	B	yes	yes	yes
112	4a	B	4a	B	4a	B	yes	yes	yes
113	4b	M	4b	M	4c	M	yes	yes	yes
114	4a	B	4a	B	4a	B	yes	yes	yes
115	4b	M	4b	M	4b	M	no	no	no
116	4a	B	4a	B	4a	B	yes	no	no
117	4b	M	4b	M	4c	M	yes	yes	yes
118	4b	M	4b	M	4a	B	yes	yes	yes
119	4a	B	4a	B	4a	B	yes	yes	yes

## Sheet: R5
	solo		with AI predicted probability only		with AI predicted probability and explainable features
num	BI-RADS	B/M	BI-RADS	B/M	BI-RADS	B/M	Q1	Q2	Q3
0	4c	M	4c	M	4c	M	no	yes	no
1	4c	M	4c	M	4c	M	no	yes	no
2	3	B	3	B	3	B	no	yes	yes
3	4b	M	4b	M	4b	M	no	yes	no
4	4b	M	4c	M	4b	M	no	yes	yes
5	4b	M	4c	M	4b	M	no	yes	yes
6	4b	M	4c	M	4b	M	no	yes	yes
7	4c	M	4c	M	4c	M	no	yes	no
8	4a	B	4a	B	4a	B	no	yes	yes
9	4a	B	3	B	3	B	yes	yes	yes
10	4b	M	4b	M	4b	M	no	yes	no
11	3	B	3	B	3	B	no	yes	yes
12	4a	M	4b	M	4b	M	yes	yes	yes
13	4c	M	4c	M	4c	M	no	yes	yes
14	4b	M	4b	M	4b	M	no	yes	yes
15	4a	B	4a	B	4a	B	no	yes	no
16	4a	B	4a	B	4a	B	no	yes	yes
17	3	B	3	B	3	B	no	yes	yes
18	4b	B	4b	B	4b	M	yes	yes	yes
19	3	B	3	B	3	B	no	yes	yes
20	3	B	3	B	3	B	no	yes	yes
21	4c	M	4c	M	4c	M	no	yes	yes
22	4c	M	4c	M	4c	M	no	yes	yes
23	4b	M	4b	M	4b	M	no	yes	yes
24	4a	B	4a	B	4a	B	no	no	no
25	5	M	5	M	5	M	no	yes	yes
26	4b	M	4b	M	4b	M	no	yes	yes
27	5	M	5	M	5	M	no	yes	no
28	3	B	3	B	3	B	no	yes	yes
29	4b	B	4b	B	4b	M	yes	yes	no
30	4c	M	4c	M	4c	M	no	no	no
31	3	B	3	B	3	M	no	yes	yes
32	4a	B	4a	B	3	B	yes	yes	yes
33	4b	M	4b	M	4b	M	no	yes	yes
34	4b	M	4b	M	4b	M	no	no	no
35	3	B	3	B	3	B	no	yes	yes
36	4b	M	4b	M	4b	M	no	no	yes
37	4a	M	4b	M	4a	M	no	yes	yes
38	3	B	3	B	3	B	no	yes	yes
39	3	B	3	B	3	B	no	yes	yes
40	4a	B	3	B	4a	B	no	yes	yes
41	3	B	3	B	3	B	no	yes	yes
42	3	B	3	B	3	B	no	yes	yes
43	3	B	3	B	3	B	no	yes	yes
44	4c	M	4c	M	4c	M	no	yes	yes
45	4a	B	4a	B	4a	B	no	no	no
46	4a	B	4a	B	4a	B	no	yes	yes
47	4b	M	4b	M	4b	M	no	no	no
48	4b	B	4a	B	4a	B	yes	yes	yes
49	3	B	3	B	3	B	no	yes	yes
50	4b	M	4b	M	4b	M	no	no	no
51	3	B	3	B	3	B	no	yes	yes
52	4b	M	4b	M	4b	M	no	no	no
53	3	B	3	B	3	B	no	yes	yes
54	4a	B	3	B	4a	B	no	yes	yes
55	3	B	3	B	3	B	no	yes	yes
56	3	B	3	B	3	B	no	yes	yes
57	3	B	3	B	3	B	no	yes	yes
58	3	B	3	B	3	B	no	yes	yes
59	4a	B	4a	B	4a	B	no	yes	yes
60	3	B	3	B	3	B	no	yes	yes
61	4a	B	4a	B	4a	B	no	yes	yes
62	3	B	3	B	3	B	no	yes	yes
63	4b	M	4b	M	4b	M	no	no	no
64	3	B	3	B	3	B	no	yes	yes
65	4a	B	4a	B	4a	B	no	yes	yes
66	4b	M	4b	M	4b	M	no	yes	yes
67	4a	B	4a	B	4a	B	no	yes	yes
68	3	B	3	B	3	B	no	yes	yes
69	3	B	3	B	3	B	no	yes	yes
70	3	B	3	B	3	B	no	yes	yes
71	3	B	3	B	3	B	no	yes	yes
72	4b	M	4c	M	4b	M	no	no	yes
73	4b	M	4c	M	4b	M	no	yes	yes
74	4b	M	4c	M	4b	M	no	yes	yes
75	3	B	3	B	3	B	no	yes	yes
76	3	B	3	B	3	B	no	yes	yes
77	3	B	3	B	3	B	no	yes	yes
78	4b	M	4b	M	4b	M	no	yes	yes
79	3	B	3	B	3	B	no	yes	yes
80	3	B	3	B	3	B	no	yes	yes
81	3	B	3	B	3	B	no	yes	yes
82	4c	M	4c	M	4c	M	no	no	no
83	4a	B	4a	B	4a	B	no	no	no
84	4c	M	4c	M	4c	M	no	yes	yes
85	4a	B	4a	B	3	B	yes	yes	yes
86	4b	M	4b	M	4b	M	no	yes	yes
87	4b	M	4b	M	4b	M	no	yes	yes
88	3	B	3	B	3	B	no	yes	yes
89	4a	B	4b	M	4b	M	yes	yes	yes
90	4b	M	4b	M	4b	M	no	no	no
91	4b	M	4b	M	4b	M	no	yes	yes
92	3	B	3	B	3	B	no	no	no
93	3	B	3	B	3	B	no	yes	yes
94	3	B	3	B	3	B	no	yes	yes
95	4b	B	4b	B	4b	M	yes	yes	yes
96	4c	M	4c	M	4c	M	no	yes	yes
97	4a	B	4a	B	4a	B	no	yes	no
98	4c	M	4c	M	4c	M	no	yes	yes
99	4c	M	4c	M	4c	M	no	yes	yes
100	4a	B	4a	B	4a	B	no	yes	no
101	4b	M	4b	M	4b	M	no	yes	yes
102	4b	B	4b	B	4b	M	yes	yes	yes
103	4b	M	4b	M	4b	M	no	yes	yes
104	4b	B	4a	B	4a	B	yes	yes	yes
105	4b	M	4b	M	4b	M	no	yes	yes
106	4c	M	4c	M	4c	M	no	yes	yes
107	4c	M	4c	M	4c	M	no	yes	yes
108	4b	B	4a	B	4a	B	yes	yes	yes
109	3	B	3	B	3	B	no	yes	yes
110	4a	B	3	B	4a	B	no	yes	yes
111	4a	B	4a	B	4a	B	no	yes	yes
112	4a	B	3	B	4a	B	no	yes	yes
113	4a	B	4b	M	4c	M	yes	yes	yes
114	4a	B	3	B	4a	B	no	yes	yes
115	4a	B	4a	B	4a	B	no	yes	yes
116	4a	B	4a	B	4a	B	no	yes	yes
117	4b	B	4b	B	4b	B	no	no	no
118	3	B	3	B	3	B	no	yes	yes
119	3	B	3	B	3	B	no	yes	yes

## Sheet: R6
	solo		with AI predicted probability only		with AI predicted probability and explainable features
num	BI-RADS	B/M	BI-RADS	B/M	BI-RADS	B/M	Q1	Q2	Q3
0	4c	M	4b	M	4c	M	no	yes	no
1	4c	M	4c	M	4c	M	no	yes	no
2	3	B	3	B	3	B	yes	yes	yes
3	4b	M	4b	M	4b	M	no	yes	no
4	4b	M	4c	M	4c	M	yes	yes	no
5	4b	M	4b	M	4c	M	yes	yes	no
6	4c	M	4c	M	4c	M	yes	yes	yes
7	4a	M	4a	M	4b	M	yes	yes	yes
8	3	B	3	B	3	B	no	yes	no
9	3	B	3	B	3	B	yes	yes	yes
10	4c	M	4c	M	4c	M	no	yes	no
11	3	B	3	B	3	B	yes	yes	yes
12	4c	M	4c	M	5	M	yes	yes	yes
13	4b	M	4b	M	4b	M	yes	yes	yes
14	4b	M	4b	M	4b	M	yes	yes	yes
15	5	M	5	M	5	M	yes	yes	yes
16	4b	M	4b	M	4b	M	no	no	no
17	3	B	3	B	3	B	yes	yes	yes
18	4b	M	4b	M	4c	M	yes	yes	yes
19	4a	M	4a	M	4a	M	no	yes	no
20	3	B	3	B	3	B	yes	yes	yes
21	4b	M	4b	M	4c	M	yes	yes	yes
22	4b	M	4b	M	4b	M	no	yes	no
23	4b	M	4b	M	4c	M	yes	yes	yes
24	4b	M	4b	M	4b	M	yes	yes	no
25	5	M	5	M	5	M	yes	yes	yes
26	4c	M	4c	M	5	M	yes	yes	yes
27	4c	M	4c	M	4c	M	no	yes	no
28	3	B	3	B	3	B	yes	yes	yes
29	4c	M	4c	M	5	M	yes	yes	yes
30	4b	M	4b	M	4b	M	no	yes	no
31	3	B	3	B	3	B	yes	yes	yes
32	4c	M	4c	M	4c	M	no	yes	no
33	5	M	5	M	5	M	yes	yes	yes
34	5	M	5	M	5	M	no	yes	no
35	3	B	3	B	3	B	yes	yes	yes
36	4b	M	4b	M	4b	M	yes	no	no
37	5	M	5	M	5	M	yes	yes	yes
38	3	B	3	B	3	B	yes	yes	yes
39	3	B	3	B	3	B	yes	yes	yes
40	4a	M	4a	M	3	B	yes	yes	yes
41	3	B	3	B	3	B	yes	yes	yes
42	4a	M	4a	M	4a	M	no	yes	no
43	3	B	3	B	3	B	yes	no	no
44	4c	M	4c	M	4c	M	yes	yes	no
45	4c	M	4c	M	4c	M	no	yes	no
46	3	B	3	B	3	B	no	no	no
47	5	M	5	M	5	M	no	yes	no
48	3	B	3	B	3	B	yes	yes	yes
49	3	B	3	B	3	B	yes	yes	yes
50	5	M	5	M	5	M	no	yes	no
51	3	B	3	B	3	B	yes	yes	yes
52	4c	M	4c	M	4b	M	yes	yes	yes
53	4c	M	4c	M	3	B	yes	yes	yes
54	4a	M	4a	M	3	B	yes	yes	yes
55	4b	M	4b	M	4b	M	no	yes	no
56	3	B	3	B	3	B	yes	yes	yes
57	4b	M	4b	M	3	B	yes	yes	yes
58	4a	M	3	M	3	B	yes	yes	yes
59	4b	M	4b	M	4b	M	no	yes	no
60	4a	M	4a	M	3	B	yes	yes	yes
61	4c	M	4c	M	4c	M	no	yes	no
62	3	B	3	B	3	B	yes	yes	yes
63	4c	M	4c	M	4c	M	no	yes	no
64	4a	M	3	M	3	B	yes	yes	yes
65	4c	M	4c	M	4c	M	no	no	no
66	4b	M	4b	M	4b	M	yes	yes	yes
67	3	B	3	B	3	B	yes	yes	yes
68	4b	M	4b	M	4a	M	yes	yes	yes
69	4b	M	4b	M	4b	M	no	yes	no
70	3	B	3	B	3	B	yes	yes	yes
71	3	B	3	B	3	B	yes	yes	yes
72	5	M	5	M	5	M	yes	yes	yes
73	4c	M	4c	M	5	M	yes	yes	yes
74	5	M	5	M	5	M	yes	yes	yes
75	4a	M	4a	M	4a	M	no	yes	no
76	3	B	3	B	3	B	yes	yes	yes
77	3	B	3	B	3	B	yes	yes	yes
78	5	M	5	M	4c	M	yes	yes	yes
79	4a	M	4a	M	4a	M	no	yes	no
80	4a	M	4a	M	3	B	yes	yes	yes
81	4c	M	4c	M	4c	M	no	yes	no
82	5	M	5	M	5	M	no	yes	no
83	4c	M	4c	M	4c	M	yes	yes	yes
84	5	M	5	M	5	M	yes	yes	yes
85	4c	M	4c	M	4c	M	no	yes	no
86	4c	M	4c	M	4c	M	yes	yes	yes
87	4c	M	4c	M	4c	M	yes	yes	yes
88	4a	M	4a	M	3	B	yes	yes	yes
89	5	M	5	M	5	M	yes	yes	yes
90	4c	M	4c	M	4c	M	no	yes	no
91	5	M	5	M	5	M	yes	yes	yes
92	4c	M	4c	M	4c	M	yes	yes	yes
93	4b	M	4a	M	4a	M	yes	yes	no
94	4a	M	4a	M	4a	M	yes	yes	no
95	5	M	5	M	5	M	yes	yes	yes
96	5	M	5	M	5	M	yes	yes	yes
97	4b	M	4b	M	4b	M	yes	yes	yes
98	5	M	5	M	5	M	yes	yes	yes
99	5	M	5	M	5	M	yes	yes	yes
100	5	M	5	M	5	M	yes	yes	yes
101	5	M	5	M	5	M	yes	yes	yes
102	4c	M	4c	M	4c	M	yes	yes	yes
103	5	M	5	M	5	M	yes	yes	yes
104	4a	M	4a	M	4a	M	no	yes	no
105	5	M	5	M	5	M	yes	yes	yes
106	4c	M	5	M	5	M	yes	yes	yes
107	4c	M	5	M	5	M	yes	yes	yes
108	4a	M	4a	M	4a	M	yes	yes	no
109	4b	M	4a	M	4a	M	yes	yes	no
110	4c	M	4c	M	4c	M	no	no	no
111	3	B	3	B	3	B	yes	yes	yes
112	4b	M	4b	M	4b	M	no	no	no
113	5	M	5	M	5	M	yes	yes	yes
114	3	B	3	B	3	B	yes	yes	yes
115	4c	M	4c	M	4c	M	no	yes	no
116	3	B	3	B	3	B	yes	yes	yes
117	4c	M	4c	M	4c	M	yes	yes	yes
118	4b	M	4b	M	4b	M	no	no	no
119	3	B	3	B	3	B	yes	yes	yes

## Sheet: R7
	solo		with AI predicted probability only		with AI predicted probability and explainable features
num	BI-RADS	B/M	BI-RADS	B/M	BI-RADS	B/M	Q1	Q2	Q3
0	5	M	5	M	5	M	no	yes	yes
1	5	M	5	M	5	M	no	yes	no
2	3	B	3	B	3	B	yes	no	yes
3	4b	B	4a	B	4a	B	yes	no	yes
4	4b	B	4c	M	4b	M	yes	yes	yes
5	4b	M	4b	M	4b	M	yes	yes	no
6	4c	M	5	M	4c	M	no	no	yes
7	4c	M	5	M	4c	M	no	yes	yes
8	4a	B	4a	B	4a	B	no	no	no
9	3	B	3	B	3	B	yes	no	yes
10	4a	B	4b	M	4b	M	yes	yes	yes
11	3	B	3	B	3	B	yes	yes	yes
12	4b	M	5	M	4c	M	yes	yes	yes
13	4b	M	4b	M	4b	M	no	yes	yes
14	4b	B	4c	M	4c	M	yes	yes	yes
15	4a	B	4c	M	4b	M	yes	yes	no
16	4a	B	4a	B	4a	B	yes	yes	yes
17	3	B	3	B	3	B	no	yes	yes
18	4a	B	4b	M	4b	M	yes	yes	yes
19	3	B	3	B	3	B	yes	no	yes
20	4a	B	4a	B	4a	B	yes	no	yes
21	4c	M	4c	M	4c	M	yes	yes	yes
22	4c	M	4c	M	4c	M	no	yes	no
23	4a	B	4c	M	4b	M	yes	yes	no
24	4a	B	4a	B	4a	B	no	no	no
25	4c	M	5	M	5	M	yes	yes	yes
26	4b	M	5	M	4c	M	yes	yes	yes
27	4c	M	4c	M	4c	M	no	yes	no
28	3	B	3	B	3	B	yes	yes	yes
29	4b	B	4b	M	4b	M	yes	yes	yes
30	4c	M	4c	M	4c	M	no	yes	no
31	4b	B	4b	B	4b	B	yes	yes	yes
32	4a	B	4a	B	4a	B	yes	yes	yes
33	4b	M	4b	M	4b	M	yes	yes	yes
34	4a	B	4a	B	4a	B	yes	no	yes
35	4a	B	4a	B	4a	B	yes	yes	yes
36	4a	B	4b	M	4b	M	yes	yes	yes
37	4b	B	4c	M	4c	M	yes	yes	yes
38	3	B	3	B	3	B	yes	yes	yes
39	3	B	3	B	3	B	yes	yes	yes
40	4a	B	4a	B	4a	B	yes	yes	yes
41	3	B	3	B	3	B	yes	yes	yes
42	3	B	3	B	3	B	yes	yes	yes
43	4a	B	4c	B	4a	B	yes	yes	yes
44	4b	M	4b	M	4b	M	yes	yes	no
45	4b	B	4b	B	4b	B	yes	no	yes
46	4a	M	4a	M	4a	M	yes	yes	no
47	4b	M	4b	M	4b	M	no	yes	no
48	4a	M	4a	B	4a	M	no	yes	no
49	3	B	3	B	3	B	yes	yes	yes
50	4c	M	4c	M	4c	M	no	yes	yes
51	4a	B	4a	B	4a	B	yes	yes	no
52	4a	B	4a	B	4a	B	yes	yes	yes
53	4a	B	4a	B	4a	B	yes	no	yes
54	4b	M	4b	M	4b	M	yes	yes	yes
55	4b	B	4b	B	4b	B	yes	yes	yes
56	4b	B	4b	B	4b	B	yes	yes	yes
57	3	B	3	B	3	B	yes	yes	yes
58	4a	B	4a	B	4a	B	yes	yes	yes
59	4a	B	4a	B	4a	B	yes	yes	yes
60	4a	B	4a	B	4a	B	yes	yes	yes
61	4a	B	4a	B	4a	B	no	no	no
62	3	B	3	B	3	B	yes	yes	yes
63	4b	M	4b	M	4b	M	no	yes	no
64	4a	B	4a	B	4a	B	yes	yes	yes
65	5	M	4a	B	4a	B	yes	yes	yes
66	4a	M	4b	M	4b	M	yes	yes	yes
67	4c	M	4c	M	4c	M	no	no	no
68	4a	B	4a	B	4a	B	yes	yes	yes
69	4a	B	4a	B	4a	B	yes	yes	yes
70	4a	B	4a	B	4a	B	yes	yes	yes
71	4a	B	4a	B	4a	B	yes	yes	yes
72	5	M	5	M	5	M	yes	yes	yes
73	4b	M	5	M	4c	M	yes	yes	yes
74	4b	M	4c	M	4c	M	yes	yes	yes
75	4b	B	4a	B	4a	B	yes	yes	yes
76	3	B	3	B	3	B	yes	yes	yes
77	3	B	3	B	3	B	yes	yes	yes
78	4c	M	4c	M	4c	M	yes	yes	no
79	4a	B	4a	B	4a	B	yes	yes	yes
80	4a	B	4a	B	4a	B	yes	yes	yes
81	4a	B	4a	B	4a	B	yes	yes	yes
82	4c	M	4c	M	4c	M	no	yes	no
83	4b	B	4b	B	4b	B	no	no	no
84	5	M	5	M	5	M	yes	yes	yes
85	4b	M	4b	M	4b	M	no	no	no
86	4b	B	4b	M	4b	M	yes	yes	yes
87	4c	M	4c	M	4c	M	yes	yes	yes
88	4b	M	4b	M	4b	M	yes	yes	no
89	4c	M	4c	M	4c	M	yes	yes	yes
90	4b	M	4b	M	4b	M	no	yes	no
91	4a	B	4a	B	4a	B	no	no	no
92	4a	B	4a	B	4a	B	yes	yes	no
93	3	B	3	B	3	B	yes	yes	yes
94	4b	B	4b	M	4b	M	yes	yes	yes
95	4a	B	4b	M	4b	M	yes	yes	yes
96	4b	B	4c	M	4b	B	yes	yes	no
97	4a	B	4a	B	4a	B	yes	yes	yes
98	5	M	5	M	5	M	yes	yes	yes
99	5	M	5	M	5	M	yes	yes	yes
100	4b	B	4b	B	4b	B	yes	yes	no
101	4b	M	4c	M	4b	M	yes	yes	yes
102	4b	B	4b	B	4b	B	yes	yes	no
103	4b	M	4c	M	4b	M	yes	yes	yes
104	4a	B	4a	B	4a	B	yes	yes	yes
105	4b	B	4c	M	4b	M	yes	yes	yes
106	4b	M	4c	M	4b	M	yes	yes	yes
107	4c	M	4c	M	4c	M	yes	yes	yes
108	4a	B	4a	B	4a	B	yes	yes	yes
109	3	B	3	B	3	B	yes	yes	yes
110	4b	M	4b	B	4b	B	yes	yes	yes
111	4b	B	4b	B	4b	B	yes	yes	yes
112	4c	M	4c	M	4c	M	yes	no	no
113	4c	M	4c	M	4c	M	yes	yes	yes
114	4b	B	4b	B	4b	B	yes	yes	yes
115	4b	M	4b	M	4b	M	yes	yes	no
116	4a	B	4a	B	4a	B	yes	yes	yes
117	4b	M	4b	M	4b	M	yes	yes	yes
118	4a	B	4a	B	4a	B	yes	yes	yes
119	4a	B	4a	B	4a	B	yes	yes	yes

## Sheet: R8
	solo		with AI predicted probability only		with AI predicted probability and explainable features
num	BI-RADS	B/M	BI-RADS	B/M	BI-RADS	B/M	Q1	Q2	Q3
0	4a	B	4a	M	4a	M	yes	no	yes
1	4c	M	4c	M	4b	M	yes	yes	yes
2	3	B	3	B	3	B	yes	no	yes
3	4c	M	4a	B	4a	B	yes	yes	yes
4	4a	B	4a	B	4b	M	no	no	no
5	4a	B	4a	B	4b	M	no	no	no
6	4b	M	4b	M	4b	M	yes	yes	no
7	4a	B	4a	B	4a	M	no	yes	no
8	3	B	3	B	3	B	yes	no	no
9	3	B	3	B	3	B	yes	yes	yes
10	4a	M	3	B	3	B	yes	yes	yes
11	3	B	3	B	3	B	yes	yes	yes
12	4c	M	4c	M	4c	M	yes	yes	yes
13	3	B	3	B	3	B	no	yes	no
14	4a	B	4a	B	4a	M	yes	no	no
15	4a	M	4a	M	4a	M	no	yes	no
16	3	B	3	B	3	B	yes	yes	yes
17	3	B	3	B	3	B	yes	yes	yes
18	4b	M	4b	M	4b	M	yes	yes	no
19	4a	M	3	B	3	B	yes	yes	yes
20	4a	B	4a	M	4a	B	yes	no	yes
21	4b	M	4b	M	4b	M	yes	no	no
22	4a	B	4b	M	4b	M	yes	no	no
23	3	B	4a	M	3	B	no	no	no
24	4a	B	4a	M	4a	B	no	no	no
25	4b	M	4b	M	4b	M	yes	yes	no
26	4a	B	4b	M	5	M	yes	yes	yes
27	4b	M	4b	M	4a	M	yes	yes	yes
28	3	B	3	B	3	B	yes	yes	yes
29	4a	M	4a	M	4b	M	no	no	no
30	4a	B	4a	M	4a	M	yes	yes	yes
31	4a	B	3	B	3	B	yes	yes	yes
32	4a	B	3	B	3	B	yes	yes	yes
33	3	B	3	B	3	B	no	no	no
34	4a	B	4a	B	4a	B	yes	yes	yes
35	3	B	3	B	3	B	yes	yes	yes
36	4b	M	4b	M	4b	M	yes	yes	no
37	3	B	4a	M	4a	M	no	yes	no
38	4a	M	4a	M	4a	B	yes	yes	yes
39	4a	M	4a	M	4a	M	yes	yes	yes
40	3	B	3	B	3	B	yes	yes	yes
41	3	B	3	B	3	B	yes	yes	yes
42	3	B	3	B	3	B	yes	yes	yes
43	4a	B	4a	B	4a	B	yes	yes	yes
44	4a	B	4b	M	4b	M	no	yes	no
45	4a	M	4b	M	4b	M	yes	yes	yes
46	4a	B	4a	B	4a	B	yes	no	no
47	4a	B	4a	M	4a	M	yes	yes	no
48	3	B	3	B	3	B	yes	yes	yes
49	3	B	3	B	3	B	yes	yes	yes
50	4a	M	4a	M	4b	M	yes	yes	yes
51	3	B	3	B	3	B	yes	yes	yes
52	3	B	3	B	4a	B	yes	yes	no
53	3	B	3	B	3	B	yes	yes	yes
54	4a	M	4a	B	4a	B	yes	yes	yes
55	4b	M	4a	B	4a	M	yes	yes	yes
56	3	B	3	B	3	B	yes	yes	yes
57	3	B	3	B	3	B	yes	yes	yes
58	3	B	3	B	3	B	yes	yes	yes
59	4a	M	4a	M	4a	M	yes	yes	yes
60	3	B	3	B	3	B	yes	yes	yes
61	3	B	3	B	3	B	yes	yes	yes
62	3	B	3	B	3	B	yes	yes	yes
63	4a	M	4a	B	4a	B	yes	yes	yes
64	3	B	3	B	3	B	yes	yes	yes
65	4b	M	4a	M	4a	M	yes	yes	yes
66	3	B	3	B	4a	M	no	no	no
67	4a	M	4a	M	4a	M	yes	yes	no
68	4a	B	4a	B	4a	M	yes	yes	yes
69	3	B	3	B	3	B	yes	yes	yes
70	3	B	3	B	3	B	yes	yes	yes
71	4a	B	3	B	3	B	yes	yes	yes
72	4b	M	4b	M	4c	M	yes	yes	no
73	3	B	4a	M	3	B	no	no	no
74	4a	M	4a	M	4b	M	no	no	no
75	4a	B	4a	M	4a	B	yes	yes	yes
76	3	B	3	B	3	B	yes	yes	yes
77	4a	M	3	B	3	B	yes	yes	yes
78	4a	M	4a	M	4b	M	yes	yes	no
79	4a	B	4a	B	3	B	yes	yes	yes
80	3	B	3	B	3	B	yes	yes	yes
81	3	B	3	B	3	B	yes	yes	yes
82	4a	M	4a	M	4a	M	yes	yes	yes
83	3	B	4a	B	4a	B	no	no	no
84	4b	M	4b	M	4b	M	no	yes	no
85	4a	B	4a	B	3	B	yes	yes	yes
86	3	B	3	B	4a	M	no	no	no
87	3	B	3	B	4a	M	no	no	no
88	4a	M	4a	M	3	B	yes	yes	yes
89	4b	M	4b	M	4b	M	yes	yes	no
90	4a	B	4a	M	4b	M	yes	yes	yes
91	4a	M	4a	M	4b	M	no	yes	no
92	3	B	4a	B	4a	B	no	yes	no
93	3	B	3	B	3	B	yes	yes	yes
94	3	B	3	B	3	B	yes	yes	yes
95	4a	M	4a	M	4b	M	no	no	no
96	4a	M	4b	M	5	M	yes	yes	yes
97	3	B	3	B	3	B	no	yes	no
98	4b	M	4b	M	4b	M	no	yes	no
99	4a	M	4a	M	4b	M	yes	yes	no
100	3	B	3	B	3	B	no	yes	no
101	4a	M	4a	M	4a	M	yes	yes	no
102	3	B	4a	M	4a	M	yes	yes	no
103	3	B	4a	M	4b	M	yes	yes	no
104	3	B	3	B	3	B	yes	yes	yes
105	4a	M	4a	M	4b	M	yes	yes	no
106	3	B	4a	M	4a	M	yes	no	no
107	4a	M	4b	M	4b	M	no	yes	no
108	3	B	3	B	3	B	yes	yes	yes
109	3	B	3	B	3	B	yes	yes	yes
110	3	B	3	B	3	B	yes	yes	yes
111	3	B	3	B	3	B	yes	yes	yes
112	3	B	3	B	3	B	yes	yes	yes
113	4a	M	4a	M	4c	M	yes	yes	no
114	3	B	3	B	3	B	yes	yes	yes
115	3	B	3	B	3	B	yes	yes	yes
116	3	B	3	B	3	B	yes	yes	yes
117	4a	M	4a	M	4b	M	yes	yes	no
118	3	B	3	B	3	B	yes	yes	yes
119	4a	M	4a	M	4a	M	yes	yes	no

## Sheet: R9
	solo		with AI predicted probability only		with AI predicted probability and explainable features
num	BI-RADS	B/M	BI-RADS	B/M	BI-RADS	B/M	Q1	Q2	Q3
0	4a	B	4a	B	4a	B	yes	yes	yes
1	4c	M	4c	M	4c	M	no	yes	no
2	3	B	3	B	3	B	yes	yes	yes
3	4a	B	4a	B	4a	B	yes	yes	yes
4	4a	B	4a	M	4a	B	no	no	yes
5	4a	B	4a	M	4a	B	no	yes	no
6	4c	M	4c	M	4c	M	yes	yes	yes
7	4b	M	4b	M	4c	M	yes	yes	yes
8	3	B	3	B	3	B	yes	yes	yes
9	3	B	3	B	3	B	yes	yes	yes
10	4a	B	4a	B	4a	B	yes	yes	yes
11	3	B	3	B	3	B	yes	yes	yes
12	4c	M	4c	M	4c	M	yes	yes	yes
13	4a	B	4a	B	4a	B	yes	no	no
14	3	B	4a	B	4a	B	yes	yes	yes
15	4b	B	4b	M	4b	B	no	no	no
16	4a	B	4a	B	4a	B	yes	yes	yes
17	3	B	3	B	3	B	yes	yes	yes
18	3	B	3	B	4a	B	no	no	no
19	3	B	3	B	3	B	yes	yes	yes
20	4a	B	4a	B	4a	B	yes	yes	yes
21	4a	B	4a	M	4a	M	yes	yes	yes
22	4a	B	4a	B	4a	M	yes	yes	yes
23	4a	B	4a	B	4a	B	no	no	no
24	4a	B	4a	B	4a	B	yes	yes	no
25	4b	M	4b	M	4b	M	yes	yes	yes
26	3	B	4a	M	4b	B	yes	no	no
27	4b	M	4a	M	4b	M	yes	yes	yes
28	4a	B	4a	B	4a	B	yes	yes	yes
29	4b	B	4b	M	4b	M	yes	yes	yes
30	4b	M	4b	M	4b	M	yes	yes	yes
31	3	B	3	B	3	B	yes	yes	yes
32	3	B	3	B	3	B	yes	yes	yes
33	4a	B	4a	M	4a	B	no	no	no
34	4a	B	4a	B	4a	B	yes	yes	yes
35	3	B	3	B	3	B	yes	yes	yes
36	4b	M	4b	M	4b	M	yes	yes	yes
37	4a	B	4a	B	4b	M	yes	yes	yes
38	4a	B	4a	B	4a	B	yes	no	yes
39	4a	B	4a	B	4a	B	yes	yes	yes
40	3	B	3	B	3	B	yes	yes	yes
41	3	B	3	B	3	B	yes	yes	yes
42	3	B	3	B	3	B	yes	yes	yes
43	4a	B	4a	B	4a	B	yes	yes	yes
44	4a	B	4a	M	4b	M	yes	no	yes
45	3	B	4a	B	4a	B	yes	yes	yes
46	4b	B	4b	B	4a	B	yes	no	yes
47	4a	B	4a	M	4b	B	yes	yes	yes
48	4a	B	4a	B	4a	B	yes	no	yes
49	3	B	3	B	3	B	yes	yes	yes
50	4b	M	4b	B	4a	B	yes	yes	yes
51	3	B	3	B	3	B	yes	yes	yes
52	3	B	3	B	3	B	yes	yes	yes
53	4a	B	4a	B	4a	B	yes	no	yes
54	4a	B	4a	B	3	B	yes	yes	yes
55	4b	B	4b	B	4b	B	no	yes	yes
56	3	B	3	B	3	B	yes	yes	yes
57	3	B	3	B	3	B	yes	yes	yes
58	4a	B	4a	B	4a	B	yes	no	yes
59	4b	B	4b	B	4b	B	yes	yes	yes
60	3	B	3	B	3	B	yes	yes	yes
61	3	B	3	B	3	B	yes	no	yes
62	3	B	3	B	3	B	yes	yes	yes
63	3	B	3	B	3	B	yes	yes	yes
64	3	B	3	B	3	B	yes	yes	yes
65	4a	B	4a	B	4a	B	yes	no	yes
66	3	B	3	B	4a	B	yes	yes	no
67	4a	B	4a	B	4a	B	yes	yes	yes
68	4a	B	4a	B	4a	B	yes	yes	yes
69	3	B	3	B	3	B	yes	yes	yes
70	3	B	3	B	3	B	yes	yes	yes
71	4a	B	4a	B	4a	B	yes	yes	yes
72	4c	M	4c	M	4c	M	yes	yes	yes
73	4a	B	4a	B	4a	M	yes	no	yes
74	3	B	4b	M	4a	B	no	no	no
75	3	B	3	B	3	B	yes	yes	yes
76	3	B	3	B	3	B	yes	yes	yes
77	3	B	3	B	3	B	yes	yes	yes
78	4a	B	4a	B	4b	B	yes	yes	yes
79	4a	B	4a	B	4a	B	yes	no	yes
80	3	B	3	B	3	B	yes	yes	yes
81	3	B	3	B	3	B	no	no	no
82	4a	B	4a	B	4a	B	yes	yes	yes
83	3	B	3	B	4a	B	no	no	no
84	4c	M	4c	M	4c	M	yes	yes	yes
85	4a	B	4a	B	4a	B	yes	no	yes
86	3	B	4a	B	4a	B	no	no	no
87	4a	B	4b	M	4a	B	yes	yes	yes
88	3	B	3	B	3	B	yes	yes	yes
89	4b	B	4b	B	4b	M	yes	yes	yes
90	4b	M	4b	M	4b	B	yes	no	yes
91	4a	B	4a	B	4a	B	yes	yes	no
92	3	B	3	B	3	B	no	no	no
93	3	B	3	B	3	B	yes	yes	yes
94	4a	B	4a	B	4a	B	yes	yes	yes
95	3	B	3	B	4b	B	no	no	no
96	4a	B	4a	B	4b	M	yes	yes	yes
97	3	B	3	B	4a	B	yes	yes	yes
98	4a	B	4a	B	4b	B	no	yes	no
99	4b	B	4b	M	4b	M	yes	yes	yes
100	3	B	4a	B	3	B	yes	yes	yes
101	4a	B	4a	B	4a	B	no	no	no
102	3	B	4a	B	4a	B	no	yes	no
103	4a	B	4a	B	4a	B	no	yes	no
104	3	B	3	B	3	B	no	no	no
105	4a	B	4a	B	4a	B	yes	yes	yes
106	4b	B	4b	M	4b	M	yes	yes	yes
107	4c	M	4c	M	4c	M	yes	yes	yes
108	4a	B	4a	B	4a	B	yes	yes	yes
109	3	B	3	B	3	B	yes	yes	yes
110	3	B	3	B	3	B	yes	yes	yes
111	3	B	3	B	3	B	yes	yes	yes
112	4a	B	4a	B	4a	B	yes	yes	yes
113	4c	M	4c	M	4c	M	yes	yes	yes
114	4a	B	4a	B	4a	B	yes	yes	yes
115	3	B	3	B	3	B	yes	yes	yes
116	3	B	3	B	3	B	yes	no	yes
117	4c	M	4c	M	4c	M	yes	yes	yes
118	3	B	3	B	3	B	yes	yes	yes
119	3	B	3	B	3	B	yes	yes	yes
